# Supplementary material for: Effects of Internet-Based Dementia Risk Reduction Education on Risk and Protective Factor Knowledge, Intentions, and Health Behaviors: Randomized Controlled Trial
Source: J Med Internet Res. 2026 Mar 10;28:e79405. doi: 10.2196/79405 (PMC12975120; doi:10.2196/79405)
Supplement: Multimedia Appendix 1 [file jmir-v28-e79405-s001.xlsx]

## Sheet: Models
	K Total			Godin total			IA Total
Predictors	Estimates	CI	p	Estimates	CI	p	Estimates	CI	p
(Intercept)	17.84	16.78 – 18.91	<0.001	36.62	31.52 – 41.72	<0.001	35.34	33.90 – 36.78	<0.001
Group
Control (REF)
Intervention	-0.39	-1.29 – 0.51	0.398	1.87	-2.52 – 6.25	0.404	1.42	0.18 – 2.66	0.025
Time Point
Timepoint [T1] (REF)
Timepoint [T2]	6.22	5.35 – 7.10	<0.001	3.23	0.81 – 5.64	0.009	1.9	1.16 – 2.64	<0.001
Timepoint [T3]	6.81	5.95 – 7.68	<0.001	2.47	0.09 – 4.86	0.042	2.17	1.44 – 2.90	<0.001
Age group
16-24 years [REF]
25 - 64 years	-0.3	-1.28 – 0.68	0.551	-6.61	-11.82 – -1.40	0.013	1.42	-0.03 – 2.87	0.055
65 years +	-1.32	-2.35 – -0.28	0.013	-9.08	-14.57 – -3.60	0.001	2.6	1.07 – 4.13	0.001
Education
College/universiy or graduate degree (ref)
Education [High school equivalent or less]	-2.97	-4.44 – -1.49	<0.001	-7.27	-13.98 – -0.55	0.034	-1.8	-3.66 – 0.06	0.058
Education [Some college/university]	-1.86	-2.99 – -0.73	0.001	-0.27	-5.42 – 4.88	0.917	-0.26	-1.70 – 1.17	0.719
Sex
Sex [Male]	0.18	-0.61 – 0.98	0.653	-0.5	-4.73 – 3.73	0.817	-1.28	-2.45 – -0.10	0.033
Dementia [1]	1.88	0.96 – 2.79	<0.001
INTERACTIONS
group x [1] × Timepoint [T2]	2.66	1.70 – 3.63	<0.001	2.65	-0.69 – 5.99	0.119	-0.31	-1.34 – 0.72	0.558
group x [1] × Timepoint [T3]	1.6	0.65 – 2.55	0.001	2.59	-0.72 – 5.89	0.125	-0.29	-1.31 – 0.73	0.573
Timepoint [T2] × Education [High school equivalent or less]	2.36	0.83 – 3.88	0.003
Timepoint [T3] ×	1.9	0.41 – 3.39	0.012
Education [High school
equivalent or less]
Timepoint [T2] ×	1.18	-0.01 – 2.38	0.051
Education [Some
college/university]
Timepoint [T3] ×	1.02	-0.18 – 2.22	0.095
Education [Some
college/university]
Timepoint [T2] × Dementia	-1.47	-2.44 – -0.49	0.003
[1]
Timepoint [T3] × Dementia	-1.06	-2.03 – -0.10	0.031
[1]
Random Effects
σ2	12.46			146.61			12.01
τ00	13.96 ID			480.75 ID			35.21 ID
ICC	0.53			0.77			0.75
N	504 ID			504 ID			488 ID
Observations	1298			1297			1166
Marginal R2 / Conditional R2	0.369 / 0.702			0.042 / 0.776			0.054 / 0.759
