# Supplementary material for: Effects of Internet-Based Dementia Risk Reduction Education on Risk and Protective Factor Knowledge, Intentions, and Health Behaviors: Randomized Controlled Trial
Source: J Med Internet Res. 2026 Mar 10;28:e79405. doi: 10.2196/79405 (PMC12975120; doi:10.2196/79405)
Supplement: Multimedia Appendix 2 [file jmir-v28-e79405-s002.xlsx]

## Sheet: Sheet1
	T1		T2		T3
	1	2	1	2	1	2
	(N=265)	(N=245)	(N=265)	(N=245)	(N=265)	(N=245)
Want to increase exercise?
I'm not sure	42 (15.8%)	38 (15.5%)	25 (9.4%)	17 (6.9%)	26 (9.8%)	23 (9.4%)
No	37 (14.0%)	31 (12.7%)	33 (12.5%)	23 (9.4%)	37 (14.0%)	32 (13.1%)
Yes	183 (69.1%)	173 (70.6%)	151 (57.0%)	148 (60.4%)	147 (55.5%)	139 (56.7%)
Missing	3 (1.1%)	3 (1.2%)	56 (21.1%)	57 (23.3%)	55 (20.8%)	51 (20.8%)
Follow Canada's Food Guide?
I'm not sure	55 (20.8%)	40 (16.3%)	32 (12.1%)	27 (11.0%)	35 (13.2%)	31 (12.7%)
No	71 (26.8%)	83 (33.9%)	50 (18.9%)	52 (21.2%)	58 (21.9%)	55 (22.4%)
Yes	136 (51.3%)	119 (48.6%)	126 (47.5%)	109 (44.5%)	117 (44.2%)	108 (44.1%)
Missing	3 (1.1%)	3 (1.2%)	57 (21.5%)	57 (23.3%)	55 (20.8%)	51 (20.8%)
Frequency of meat meals
About once a week	33 (12.5%)	33 (13.5%)	39 (14.7%)	27 (11.0%)	33 (12.5%)	27 (11.0%)
At least once a day	89 (33.6%)	98 (40.0%)	55 (20.8%)	60 (24.5%)	69 (26.0%)	67 (27.3%)
Every 2 or 3 days	105 (39.6%)	84 (34.3%)	83 (31.3%)	76 (31.0%)	73 (27.5%)	74 (30.2%)
Less than once a week	17 (6.4%)	16 (6.5%)	15 (5.7%)	14 (5.7%)	23 (8.7%)	13 (5.3%)
Never	18 (6.8%)	11 (4.5%)	16 (6.0%)	11 (4.5%)	12 (4.5%)	13 (5.3%)
Missing	3 (1.1%)	3 (1.2%)	57 (21.5%)	57 (23.3%)	55 (20.8%)	51 (20.8%)
Frequency of fruit intake
About once a week	17 (6.4%)	21 (8.6%)	10 (3.8%)	14 (5.7%)	11 (4.2%)	14 (5.7%)
At least once a day	161 (60.8%)	140 (57.1%)	137 (51.7%)	120 (49.0%)	148 (55.8%)	119 (48.6%)
Every 2 or 3 days	67 (25.3%)	66 (26.9%)	47 (17.7%)	43 (17.6%)	41 (15.5%)	53 (21.6%)
Less than once a week	14 (5.3%)	14 (5.7%)	12 (4.5%)	9 (3.7%)	9 (3.4%)	7 (2.9%)
Never	3 (1.1%)	1 (0.4%)	2 (0.8%)	2 (0.8%)	1 (0.4%)	1 (0.4%)
Missing	3 (1.1%)	3 (1.2%)	57 (21.5%)	57 (23.3%)	55 (20.8%)	51 (20.8%)
Monitor food intake for weight
All the time	33 (12.5%)	22 (9.0%)	23 (8.7%)	25 (10.2%)	29 (10.9%)	19 (7.8%)
Frequently	60 (22.6%)	61 (24.9%)	52 (19.6%)	45 (18.4%)	51 (19.2%)	52 (21.2%)
Not at all	43 (16.2%)	36 (14.7%)	25 (9.4%)	21 (8.6%)	25 (9.4%)	22 (9.0%)
Rarely	40 (15.1%)	46 (18.8%)	34 (12.8%)	32 (13.1%)	25 (9.4%)	30 (12.2%)
Sometimes	86 (32.5%)	77 (31.4%)	74 (27.9%)	65 (26.5%)	80 (30.2%)	71 (29.0%)
Missing	3 (1.1%)	3 (1.2%)	57 (21.5%)	57 (23.3%)	55 (20.8%)	51 (20.8%)
Self-classification
About right	99 (37.4%)	82 (33.5%)	79 (29.8%)	72 (29.4%)	78 (29.4%)	69 (28.2%)
Slightly overweight	127 (47.9%)	119 (48.6%)	100 (37.7%)	82 (33.5%)	100 (37.7%)	85 (34.7%)
Slightly underweight	8 (3.0%)	6 (2.4%)	11 (4.2%)	3 (1.2%)	14 (5.3%)	6 (2.4%)
Very overweight	28 (10.6%)	35 (14.3%)	18 (6.8%)	31 (12.7%)	18 (6.8%)	33 (13.5%)
Very underweight	0 (0%)	0 (0%)	0 (0%)	0 (0%)	0 (0%)	1 (0.4%)
Missing	3 (1.1%)	3 (1.2%)	57 (21.5%)	57 (23.3%)	55 (20.8%)	51 (20.8%)
Smoking status
I don't smoke cigarettes, but smoke a pipe, cigars, marijuana, or vape	8 (3.0%)	8 (3.3%)	4 (1.5%)	6 (2.4%)	8 (3.0%)	6 (2.4%)
I have never smoked a cigarette	101 (38.1%)	96 (39.2%)	83 (31.3%)	77 (31.4%)	85 (32.1%)	77 (31.4%)
I have only ever tried one or two cigarettes	41 (15.5%)	42 (17.1%)	34 (12.8%)	28 (11.4%)	28 (10.6%)	35 (14.3%)
I smoke cigarettes, but not as many as one per day	7 (2.6%)	6 (2.4%)	4 (1.5%)	2 (0.8%)	6 (2.3%)	3 (1.2%)
I used to smoke sometimes, but I don't now	88 (33.2%)	79 (32.2%)	71 (26.8%)	64 (26.1%)	71 (26.8%)	65 (26.5%)
I usually smoke between 1 and 10 cigarettes per day	9 (3.4%)	8 (3.3%)	8 (3.0%)	10 (4.1%)	6 (2.3%)	6 (2.4%)
I usually smoke >10 cigarettes per day	7 (2.6%)	3 (1.2%)	4 (1.5%)	1 (0.4%)	6 (2.3%)	2 (0.8%)
Missing	4 (1.5%)	3 (1.2%)	57 (21.5%)	57 (23.3%)	55 (20.8%)	51 (20.8%)
Want to reduce smoking?
I don't smoke	230 (86.8%)	213 (86.9%)	186 (70.2%)	168 (68.6%)	180 (67.9%)	178 (72.7%)
No	9 (3.4%)	13 (5.3%)	5 (1.9%)	9 (3.7%)	11 (4.2%)	4 (1.6%)
Yes	22 (8.3%)	16 (6.5%)	17 (6.4%)	11 (4.5%)	19 (7.2%)	12 (4.9%)
Missing	4 (1.5%)	3 (1.2%)	57 (21.5%)	57 (23.3%)	55 (20.8%)	51 (20.8%)
Average weekly alcohol drinks
1 to 2	56 (21.1%)	67 (27.3%)	40 (15.1%)	48 (19.6%)	44 (16.6%)	43 (17.6%)
11 to 15	10 (3.8%)	8 (3.3%)	5 (1.9%)	3 (1.2%)	5 (1.9%)	4 (1.6%)
3 to 5	38 (14.3%)	30 (12.2%)	34 (12.8%)	29 (11.8%)	30 (11.3%)	36 (14.7%)
6 to 10	32 (12.1%)	30 (12.2%)	25 (9.4%)	21 (8.6%)	28 (10.6%)	17 (6.9%)
More than 15	6 (2.3%)	6 (2.4%)	4 (1.5%)	4 (1.6%)	5 (1.9%)	5 (2.0%)
None	119 (44.9%)	101 (41.2%)	100 (37.7%)	83 (33.9%)	98 (37.0%)	89 (36.3%)
Missing	4 (1.5%)	3 (1.2%)	57 (21.5%)	57 (23.3%)	55 (20.8%)	51 (20.8%)
Binge drinking frequency
2 to 3 times a month	9 (3.4%)	10 (4.1%)	4 (1.5%)	5 (2.0%)	5 (1.9%)	6 (2.4%)
More than once a week	7 (2.6%)	7 (2.9%)	4 (1.5%)	4 (1.6%)	2 (0.8%)	5 (2.0%)
Never or less than once a month	215 (81.1%)	207 (84.5%)	175 (66.0%)	168 (68.6%)	176 (66.4%)	171 (69.8%)
Once a month	21 (7.9%)	11 (4.5%)	20 (7.5%)	8 (3.3%)	19 (7.2%)	11 (4.5%)
Once a week	9 (3.4%)	7 (2.9%)	5 (1.9%)	3 (1.2%)	8 (3.0%)	1 (0.4%)
Missing	4 (1.5%)	3 (1.2%)	57 (21.5%)	57 (23.3%)	55 (20.8%)	51 (20.8%)
Want to reduce drinking?
I don't drink	101 (38.1%)	87 (35.5%)	78 (29.4%)	73 (29.8%)	81 (30.6%)	72 (29.4%)
No	108 (40.8%)	108 (44.1%)	88 (33.2%)	78 (31.8%)	84 (31.7%)	86 (35.1%)
Yes	52 (19.6%)	47 (19.2%)	42 (15.8%)	37 (15.1%)	45 (17.0%)	36 (14.7%)
Missing	4 (1.5%)	3 (1.2%)	57 (21.5%)	57 (23.3%)	55 (20.8%)	51 (20.8%)
Satisfaction with social life
Dissatisifed	41 (15.5%)	36 (14.7%)	24 (9.1%)	23 (9.4%)	30 (11.3%)	34 (13.9%)
Neither satisfied nor dissatisfied	72 (27.2%)	70 (28.6%)	63 (23.8%)	58 (23.7%)	49 (18.5%)	49 (20.0%)
Satisfied	110 (41.5%)	108 (44.1%)	92 (34.7%)	80 (32.7%)	93 (35.1%)	83 (33.9%)
Very Dissatisfied	5 (1.9%)	10 (4.1%)	4 (1.5%)	7 (2.9%)	3 (1.1%)	5 (2.0%)
Very Satisfied	33 (12.5%)	18 (7.3%)	25 (9.4%)	19 (7.8%)	35 (13.2%)	23 (9.4%)
Missing	4 (1.5%)	3 (1.2%)	57 (21.5%)	57 (23.3%)	55 (20.8%)	51 (20.8%)
Frequency of seeing family
A few times per month	65 (24.5%)	54 (22.0%)	53 (20.0%)	43 (17.6%)	62 (23.4%)	46 (18.8%)
A few times per week	48 (18.1%)	44 (18.0%)	45 (17.0%)	39 (15.9%)	42 (15.8%)	43 (17.6%)
Every day	94 (35.5%)	91 (37.1%)	67 (25.3%)	71 (29.0%)	65 (24.5%)	67 (27.3%)
Not in the last month	35 (13.2%)	23 (9.4%)	23 (8.7%)	17 (6.9%)	22 (8.3%)	15 (6.1%)
Once per month	19 (7.2%)	30 (12.2%)	20 (7.5%)	18 (7.3%)	19 (7.2%)	23 (9.4%)
Missing	4 (1.5%)	3 (1.2%)	57 (21.5%)	57 (23.3%)	55 (20.8%)	51 (20.8%)
Frequency of seeing friends
A few times per month	107 (40.4%)	92 (37.6%)	76 (28.7%)	65 (26.5%)	75 (28.3%)	65 (26.5%)
A few times per week	73 (27.5%)	65 (26.5%)	72 (27.2%)	59 (24.1%)	73 (27.5%)	70 (28.6%)
Every day	19 (7.2%)	10 (4.1%)	13 (4.9%)	9 (3.7%)	21 (7.9%)	6 (2.4%)
Not in the last month	25 (9.4%)	30 (12.2%)	22 (8.3%)	21 (8.6%)	20 (7.5%)	20 (8.2%)
Once per month	37 (14.0%)	45 (18.4%)	25 (9.4%)	34 (13.9%)	21 (7.9%)	33 (13.5%)
Missing	4 (1.5%)	3 (1.2%)	57 (21.5%)	57 (23.3%)	55 (20.8%)	51 (20.8%)
Ever had head injury?
I don't know	9 (3.4%)	10 (4.1%)	7 (2.6%)	5 (2.0%)	5 (1.9%)	8 (3.3%)
No	182 (68.7%)	161 (65.7%)	147 (55.5%)	125 (51.0%)	150 (56.6%)	126 (51.4%)
Yes	70 (26.4%)	71 (29.0%)	54 (20.4%)	58 (23.7%)	55 (20.8%)	60 (24.5%)
Missing	4 (1.5%)	3 (1.2%)	57 (21.5%)	57 (23.3%)	55 (20.8%)	51 (20.8%)
Lost consciousness post-head injury?
I have never had a head injury	64 (24.2%)	61 (24.9%)	58 (21.9%)	49 (20.0%)	55 (20.8%)	50 (20.4%)
No	164 (61.9%)	144 (58.8%)	124 (46.8%)	104 (42.4%)	130 (49.1%)	108 (44.1%)
Yes	33 (12.5%)	37 (15.1%)	26 (9.8%)	35 (14.3%)	25 (9.4%)	36 (14.7%)
Missing	4 (1.5%)	3 (1.2%)	57 (21.5%)	57 (23.3%)	55 (20.8%)	51 (20.8%)
Ever had blood pressure taken?
I don't know	3 (1.1%)	5 (2.0%)	3 (1.1%)	1 (0.4%)	2 (0.8%)	4 (1.6%)
No	12 (4.5%)	5 (2.0%)	9 (3.4%)	6 (2.4%)	10 (3.8%)	5 (2.0%)
Yes	246 (92.8%)	232 (94.7%)	196 (74.0%)	181 (73.9%)	198 (74.7%)	185 (75.5%)
Missing	4 (1.5%)	3 (1.2%)	57 (21.5%)	57 (23.3%)	55 (20.8%)	51 (20.8%)
Last blood pressure check
1 year to less than 2 years ago	18 (6.8%)	27 (11.0%)	13 (4.9%)	13 (5.3%)	16 (6.0%)	13 (5.3%)
2 years to less than 5 years ago	9 (3.4%)	11 (4.5%)	12 (4.5%)	7 (2.9%)	10 (3.8%)	13 (5.3%)
5 or more years ago	3 (1.1%)	1 (0.4%)	2 (0.8%)	1 (0.4%)	3 (1.1%)	0 (0%)
6 months to less than 1 year ago	41 (15.5%)	40 (16.3%)	31 (11.7%)	36 (14.7%)	25 (9.4%)	28 (11.4%)
I don't remember	11 (4.2%)	10 (4.1%)	5 (1.9%)	5 (2.0%)	12 (4.5%)	9 (3.7%)
I have never had my blood pressure taken	4 (1.5%)	2 (0.8%)	4 (1.5%)	5 (2.0%)	3 (1.1%)	3 (1.2%)
Less than 6 months ago	175 (66.0%)	151 (61.6%)	141 (53.2%)	121 (49.4%)	141 (53.2%)	128 (52.2%)
Missing	4 (1.5%)	3 (1.2%)	57 (21.5%)	57 (23.3%)	55 (20.8%)	51 (20.8%)
High blood pressure diagnosis or treatment?
I don't know	4 (1.5%)	3 (1.2%)	5 (1.9%)	2 (0.8%)	3 (1.1%)	3 (1.2%)
No	171 (64.5%)	162 (66.1%)	141 (53.2%)	125 (51.0%)	139 (52.5%)	127 (51.8%)
Yes, and I am on medication	66 (24.9%)	59 (24.1%)	49 (18.5%)	47 (19.2%)	56 (21.1%)	47 (19.2%)
Yes, but I am not on medication	20 (7.5%)	18 (7.3%)	13 (4.9%)	14 (5.7%)	12 (4.5%)	17 (6.9%)
Missing	4 (1.5%)	3 (1.2%)	57 (21.5%)	57 (23.3%)	55 (20.8%)	51 (20.8%)
Ever had cholesterol checked?
I don't know	10 (3.8%)	14 (5.7%)	10 (3.8%)	11 (4.5%)	14 (5.3%)	14 (5.7%)
No	42 (15.8%)	29 (11.8%)	31 (11.7%)	21 (8.6%)	22 (8.3%)	22 (9.0%)
Yes	209 (78.9%)	199 (81.2%)	167 (63.0%)	155 (63.3%)	174 (65.7%)	158 (64.5%)
0	0 (0%)	0 (0%)	0 (0%)	1 (0.4%)	0 (0%)	0 (0%)
Missing	4 (1.5%)	3 (1.2%)	57 (21.5%)	57 (23.3%)	55 (20.8%)	51 (20.8%)
Last cholesterol check
1 year to less than 2 years ago	27 (10.2%)	24 (9.8%)	21 (7.9%)	18 (7.3%)	17 (6.4%)	15 (6.1%)
2 years to less than 5 years ago	19 (7.2%)	21 (8.6%)	14 (5.3%)	11 (4.5%)	18 (6.8%)	10 (4.1%)
5 or more years ago	4 (1.5%)	6 (2.4%)	4 (1.5%)	8 (3.3%)	4 (1.5%)	4 (1.6%)
6 months to less than 1 year ago	64 (24.2%)	53 (21.6%)	44 (16.6%)	33 (13.5%)	35 (13.2%)	32 (13.1%)
I don't remember	18 (6.8%)	25 (10.2%)	12 (4.5%)	16 (6.5%)	14 (5.3%)	19 (7.8%)
I have never had my cholesterol levels checked	33 (12.5%)	23 (9.4%)	30 (11.3%)	19 (7.8%)	25 (9.4%)	19 (7.8%)
Less than 6 months ago	96 (36.2%)	90 (36.7%)	83 (31.3%)	83 (33.9%)	97 (36.6%)	95 (38.8%)
Missing	4 (1.5%)	3 (1.2%)	57 (21.5%)	57 (23.3%)	55 (20.8%)	51 (20.8%)
High cholesterol diagnosis or treatment?
I don't know	3 (1.1%)	4 (1.6%)	1 (0.4%)	2 (0.8%)	6 (2.3%)	2 (0.8%)
No	164 (61.9%)	155 (63.3%)	134 (50.6%)	117 (47.8%)	133 (50.2%)	122 (49.8%)
Yes, and I am on medication	63 (23.8%)	51 (20.8%)	48 (18.1%)	45 (18.4%)	44 (16.6%)	42 (17.1%)
Yes, but I am not on medication	31 (11.7%)	32 (13.1%)	25 (9.4%)	24 (9.8%)	27 (10.2%)	28 (11.4%)
Missing	4 (1.5%)	3 (1.2%)	57 (21.5%)	57 (23.3%)	55 (20.8%)	51 (20.8%)
Mood in last 4 weeks
I am extremely anxious or depressed	11 (4.2%)	13 (5.3%)	7 (2.6%)	12 (4.9%)	4 (1.5%)	10 (4.1%)
I am moderately anxious or depressed	109 (41.1%)	106 (43.3%)	77 (29.1%)	90 (36.7%)	86 (32.5%)	84 (34.3%)
I am not anxious or depressed	141 (53.2%)	123 (50.2%)	124 (46.8%)	86 (35.1%)	120 (45.3%)	100 (40.8%)
Missing	4 (1.5%)	3 (1.2%)	57 (21.5%)	57 (23.3%)	55 (20.8%)	51 (20.8%)
Depression diagnosis or treatment?
I don't know	4 (1.5%)	3 (1.2%)	1 (0.4%)	2 (0.8%)	0 (0%)	3 (1.2%)
No	196 (74.0%)	187 (76.3%)	167 (63.0%)	142 (58.0%)	168 (63.4%)	151 (61.6%)
Yes, and I am on medication	20 (7.5%)	18 (7.3%)	13 (4.9%)	14 (5.7%)	16 (6.0%)	15 (6.1%)
Yes, but I am not on medication	41 (15.5%)	34 (13.9%)	27 (10.2%)	30 (12.2%)	26 (9.8%)	25 (10.2%)
Missing	4 (1.5%)	3 (1.2%)	57 (21.5%)	57 (23.3%)	55 (20.8%)	51 (20.8%)
Rating of air quality
Acceptable	90 (34.0%)	76 (31.0%)	74 (27.9%)	56 (22.9%)	88 (33.2%)	81 (33.1%)
Good	105 (39.6%)	97 (39.6%)	80 (30.2%)	74 (30.2%)	70 (26.4%)	57 (23.3%)
Poor	14 (5.3%)	15 (6.1%)	5 (1.9%)	12 (4.9%)	20 (7.5%)	16 (6.5%)
Very Good	52 (19.6%)	52 (21.2%)	47 (17.7%)	44 (18.0%)	29 (10.9%)	35 (14.3%)
Very poor	0 (0%)	2 (0.8%)	2 (0.8%)	2 (0.8%)	3 (1.1%)	5 (2.0%)
Missing	4 (1.5%)	3 (1.2%)	57 (21.5%)	57 (23.3%)	55 (20.8%)	51 (20.8%)
Perceived impact of air pollution
Affected a little	124 (46.8%)	108 (44.1%)	85 (32.1%)	78 (31.8%)	102 (38.5%)	90 (36.7%)
Not affected at all	123 (46.4%)	126 (51.4%)	115 (43.4%)	104 (42.4%)	93 (35.1%)	91 (37.1%)
Very much affected	14 (5.3%)	8 (3.3%)	8 (3.0%)	6 (2.4%)	15 (5.7%)	13 (5.3%)
Missing	4 (1.5%)	3 (1.2%)	57 (21.5%)	57 (23.3%)	55 (20.8%)	51 (20.8%)
Ever had blood sugar checked?
I don't know	9 (3.4%)	21 (8.6%)	9 (3.4%)	10 (4.1%)	9 (3.4%)	13 (5.3%)
No	34 (12.8%)	37 (15.1%)	29 (10.9%)	31 (12.7%)	24 (9.1%)	24 (9.8%)
Yes	218 (82.3%)	184 (75.1%)	170 (64.2%)	147 (60.0%)	177 (66.8%)	157 (64.1%)
Missing	4 (1.5%)	3 (1.2%)	57 (21.5%)	57 (23.3%)	55 (20.8%)	51 (20.8%)
Last blood sugar check
1 year to less 2 years ago	22 (8.3%)	23 (9.4%)	23 (8.7%)	14 (5.7%)	18 (6.8%)	18 (7.3%)
2 years to less than 5 years ago	19 (7.2%)	18 (7.3%)	11 (4.2%)	8 (3.3%)	13 (4.9%)	7 (2.9%)
5 or more years ago	9 (3.4%)	7 (2.9%)	7 (2.6%)	7 (2.9%)	7 (2.6%)	9 (3.7%)
6 months to less than 1 year ago	63 (23.8%)	48 (19.6%)	47 (17.7%)	35 (14.3%)	34 (12.8%)	28 (11.4%)
I don't remember	18 (6.8%)	26 (10.6%)	13 (4.9%)	17 (6.9%)	13 (4.9%)	12 (4.9%)
I have never had my blood sugar checked	29 (10.9%)	33 (13.5%)	26 (9.8%)	27 (11.0%)	22 (8.3%)	23 (9.4%)
Less than 6 months	101 (38.1%)	87 (35.5%)	81 (30.6%)	80 (32.7%)	103 (38.9%)	97 (39.6%)
Missing	4 (1.5%)	3 (1.2%)	57 (21.5%)	57 (23.3%)	55 (20.8%)	51 (20.8%)
Diabetes diagnosis or treatment?
No	224 (84.5%)	212 (86.5%)	176 (66.4%)	163 (66.5%)	182 (68.7%)	168 (68.6%)
Yes, and I am on medication	27 (10.2%)	25 (10.2%)	19 (7.2%)	24 (9.8%)	20 (7.5%)	21 (8.6%)
Yes, but I am not on medication	10 (3.8%)	2 (0.8%)	12 (4.5%)	0 (0%)	8 (3.0%)	3 (1.2%)
I don't know	0 (0%)	3 (1.2%)	1 (0.4%)	1 (0.4%)	0 (0%)	2 (0.8%)
Missing	4 (1.5%)	3 (1.2%)	57 (21.5%)	57 (23.3%)	55 (20.8%)	51 (20.8%)
Feeling of getting enough sleep
About always	64 (24.2%)	46 (18.8%)	57 (21.5%)	29 (11.8%)	48 (18.1%)	40 (16.3%)
I don't know	1 (0.4%)	0 (0%)	0 (0%)	1 (0.4%)	1 (0.4%)	0 (0%)
Often	62 (23.4%)	59 (24.1%)	59 (22.3%)	57 (23.3%)	65 (24.5%)	51 (20.8%)
Rarely	35 (13.2%)	48 (19.6%)	27 (10.2%)	42 (17.1%)	29 (10.9%)	29 (11.8%)
Sometimes	99 (37.4%)	89 (36.3%)	65 (24.5%)	59 (24.1%)	67 (25.3%)	74 (30.2%)
Missing	4 (1.5%)	3 (1.2%)	57 (21.5%)	57 (23.3%)	55 (20.8%)	51 (20.8%)
Average hours of sleep
5-7 hours	102 (38.5%)	94 (38.4%)	79 (29.8%)	73 (29.8%)	88 (33.2%)	78 (31.8%)
6-8 hours	90 (34.0%)	85 (34.7%)	81 (30.6%)	56 (22.9%)	70 (26.4%)	67 (27.3%)
7-9 hours	44 (16.6%)	37 (15.1%)	38 (14.3%)	39 (15.9%)	38 (14.3%)	29 (11.8%)
Less than 5 hours	21 (7.9%)	24 (9.8%)	8 (3.0%)	19 (7.8%)	12 (4.5%)	17 (6.9%)
More than 9 hours	4 (1.5%)	2 (0.8%)	1 (0.4%)	1 (0.4%)	2 (0.8%)	3 (1.2%)
I don't know	0 (0%)	0 (0%)	1 (0.4%)	0 (0%)	0 (0%)	0 (0%)
Missing	4 (1.5%)	3 (1.2%)	57 (21.5%)	57 (23.3%)	55 (20.8%)	51 (20.8%)
Satisfaction with sleep schedule
Dissatisfied	61 (23.0%)	79 (32.2%)	53 (20.0%)	50 (20.4%)	54 (20.4%)	46 (18.8%)
Neither satisfied nor dissatisfied	67 (25.3%)	51 (20.8%)	48 (18.1%)	44 (18.0%)	53 (20.0%)	52 (21.2%)
Satisfied	92 (34.7%)	72 (29.4%)	75 (28.3%)	52 (21.2%)	72 (27.2%)	59 (24.1%)
Very dissatisfied	17 (6.4%)	22 (9.0%)	8 (3.0%)	21 (8.6%)	11 (4.2%)	15 (6.1%)
Very satisfied	24 (9.1%)	18 (7.3%)	24 (9.1%)	20 (8.2%)	20 (7.5%)	22 (9.0%)
Very dissatisifed	0 (0%)	0 (0%)	0 (0%)	1 (0.4%)	0 (0%)	0 (0%)
Missing	4 (1.5%)	3 (1.2%)	57 (21.5%)	57 (23.3%)	55 (20.8%)	51 (20.8%)
Frequency of brain stimulating activities
A few times per month	24 (9.1%)	19 (7.8%)	21 (7.9%)	17 (6.9%)	17 (6.4%)	19 (7.8%)
A few times per week	54 (20.4%)	56 (22.9%)	43 (16.2%)	36 (14.7%)	47 (17.7%)	39 (15.9%)
Every day	159 (60.0%)	142 (58.0%)	128 (48.3%)	121 (49.4%)	134 (50.6%)	125 (51.0%)
Not in the last month	12 (4.5%)	17 (6.9%)	10 (3.8%)	7 (2.9%)	9 (3.4%)	6 (2.4%)
Once per month	12 (4.5%)	8 (3.3%)	6 (2.3%)	7 (2.9%)	3 (1.1%)	5 (2.0%)
Missing	4 (1.5%)	3 (1.2%)	57 (21.5%)	57 (23.3%)	55 (20.8%)	51 (20.8%)
Ever had hearing checked?
I don't know	8 (3.0%)	6 (2.4%)	9 (3.4%)	1 (0.4%)	3 (1.1%)	5 (2.0%)
No	108 (40.8%)	102 (41.6%)	83 (31.3%)	73 (29.8%)	85 (32.1%)	74 (30.2%)
Yes	145 (54.7%)	134 (54.7%)	116 (43.8%)	113 (46.1%)	122 (46.0%)	115 (46.9%)
Missing	4 (1.5%)	3 (1.2%)	57 (21.5%)	57 (23.3%)	55 (20.8%)	51 (20.8%)
Last hearing check
1 year to less than 2 years ago	26 (9.8%)	27 (11.0%)	25 (9.4%)	22 (9.0%)	17 (6.4%)	19 (7.8%)
2 years to less than 5 years ago	47 (17.7%)	22 (9.0%)	30 (11.3%)	16 (6.5%)	31 (11.7%)	21 (8.6%)
5 or more years ago	38 (14.3%)	53 (21.6%)	37 (14.0%)	42 (17.1%)	46 (17.4%)	44 (18.0%)
6 months to less than 1 year ago	18 (6.8%)	16 (6.5%)	11 (4.2%)	11 (4.5%)	14 (5.3%)	9 (3.7%)
I don't remember	25 (9.4%)	25 (10.2%)	22 (8.3%)	20 (8.2%)	16 (6.0%)	21 (8.6%)
I have never had my hearing checked	98 (37.0%)	83 (33.9%)	70 (26.4%)	64 (26.1%)	68 (25.7%)	61 (24.9%)
Less than 6 months	9 (3.4%)	16 (6.5%)	13 (4.9%)	13 (5.3%)	18 (6.8%)	19 (7.8%)
Missing	4 (1.5%)	3 (1.2%)	57 (21.5%)	57 (23.3%)	55 (20.8%)	51 (20.8%)
Hearing loss diagnosis?
I don't know	8 (3.0%)	5 (2.0%)	9 (3.4%)	6 (2.4%)	4 (1.5%)	6 (2.4%)
No	198 (74.7%)	184 (75.1%)	154 (58.1%)	143 (58.4%)	164 (61.9%)	150 (61.2%)
Yes	55 (20.8%)	53 (21.6%)	45 (17.0%)	39 (15.9%)	42 (15.8%)	38 (15.5%)
Missing	4 (1.5%)	3 (1.2%)	57 (21.5%)	57 (23.3%)	55 (20.8%)	51 (20.8%)
Treatment for hearing loss?
I do not have hearing loss	63 (23.8%)	45 (18.4%)	50 (18.9%)	46 (18.8%)	47 (17.7%)	51 (20.8%)
I don't know	1 (0.4%)	3 (1.2%)	1 (0.4%)	3 (1.2%)	3 (1.1%)	1 (0.4%)
No	179 (67.5%)	171 (69.8%)	143 (54.0%)	123 (50.2%)	146 (55.1%)	124 (50.6%)
Yes	18 (6.8%)	23 (9.4%)	14 (5.3%)	16 (6.5%)	14 (5.3%)	18 (7.3%)
Missing	4 (1.5%)	3 (1.2%)	57 (21.5%)	57 (23.3%)	55 (20.8%)	51 (20.8%)
